# Supplementary material for: Beta activity in human anterior cingulate cortex mediates reward biases
Source: Nat Commun. 2024 Jul 15;15:5528. doi: 10.1038/s41467-024-49600-7 (PMC11250824; doi:10.1038/s41467-024-49600-7)
Supplement: Supplementary file 4 — Source data [file 41467_2024_49600_MOESM4_ESM.xlsx]

## Sheet: 1b
block 1	block 2	block 3
0.0936857	0.282817	-0.130351
-0.0536332	0	0.154796
0.534599	0.800697	0.961844
-0.336541	0	0.490662
0.350868	0.489234	0.333222
0.00392544	0.499264	0.241426
0.322574	0.569309	0.549306
-0.00175644	-0.409662	-0.121281
0.10059	0.220256	0.204881
0.658608	0.645933	-0.100335
-0.433201	0.0241011	-0.10652
0.217659	-0.134132	0.306089
0.847849	0.470665	0.49961
-0.0942226	0.407432	-0.189347
0.889637	0.399379	0.78641
0.486725	0.250112	0.654342

## Sheet: 1c
rich	block 1	block 2	block 3
	0.770833	0.84	0.795918
	0.711111	0.75	0.857143
	0.75	0.895833	0.88
	0.574468	0.6875	0.770833
	0.78	0.755102	0.72
	0.533333	0.613636	0.621622
	0.64	0.755102	0.755102
	0.658537	0.488889	0.568182
	0.612245	0.630435	0.5625
	0.82	0.836735	0.666667
	0.8125	0.857143	0.875
	0.891304	0.829787	0.854167
	0.791667	0.6875	0.77551
	0.586957	0.75	0.553191
	0.94	0.88	0.98
	0.755556	0.729167	0.94
lean	block 1	block 2	block 3
	0.734694	0.744681	0.836735
	0.733333	0.75	0.8125
	0.5	0.617021	0.5
	0.729167	0.6875	0.55102
	0.632653	0.530612	0.565217
	0.53125	0.363636	0.5
	0.479167	0.489796	0.5
	0.659091	0.688889	0.627907
	0.5625	0.520833	0.458333
	0.54	0.574468	0.711111
	0.916667	0.851064	0.897959
	0.836735	0.866667	0.755102
	0.4	0.456522	0.553191
	0.632653	0.565217	0.645833
	0.7	0.76	0.88
	0.531915	0.617021	0.791667

## Sheet: 1d
no reward	reward
0.344828	0.5
0.350877	0.675
0.40678	0.564103
0.438596	0.25
0.338983	0.27027
0.385965	0.425
0.3125	0.454545
0.309091	0.45
0.383333	0.578947
0.457627	0.444444
0.448276	0.447368
0.508772	0.65
0.45	0.435897
0.377049	0.702703
0.491228	0.820513
0.5	0.555556
0.472727	0.575758
0.478261	0.481481
0.596774	0.722222
0.525424	0.717949
0.583333	0.717949
0.607843	0.515152
0.423729	0.483871
0.509091	0.59375
0.557377	0.583333
0.534483	0.75
0.46875	0.59375
0.457627	0.725
0.45614	0.692308
0.571429	0.594595
0.438596	0.578947
0.482759	0.421053
0.45614	0.525
0.296296	0.425
0.385965	0.371429
0.403509	0.475
0.309091	0.72973
0.4	0.676471
0.433333	0.583333
0.619048	0.516129
0.5	0.631579
0.590164	0.5
0.2	0.589744
0.322034	0.487805
0.316667	0.55
0.320755	0.447368
0.285714	0.384615
0.383333	0.421053

## Sheet: 2b
Coord_x	Coord_y	Coord_z	t1
-4.2324	40.501	7.0374	1.40386
-5.2499	40.8796	10.4141	0.333525
-6.926	41.9935	16.9658	0.236922
10.3009	36.4669	8.5121	-1.41029
10.6745	37.6722	12.0379	0.190817
11.7409	39.693	18.0065	0.394398
-11.0018	39.2645	1.5257	0.251183
-12.7345	39.775	4.6289	-0.0764579
13.273	40.9015	-0.2687	1.77036
14.8882	42.4373	4.6093	-1.50012
4.9763	37.7797	3.9124	2.47658
5.4275	39.2297	7.3669	2.27458
6.0099	41.1571	10.9881	0.529691
7.6654	25.0874	22.7432	0.793711
11.353	26.1321	25.2987	2.24288
15.7229	27.2639	27.9225	2.09653
-4.662	23.086	19.1029	0.589979
-9.9506	23.6907	21.0661	-1.35017
10.3924	20.6773	19.1666	-0.212181
11.895	42.2835	-8.744	-0.921791
13.2839	43.0007	-5.7602	0.335777
15.8947	44.7872	0.843	-0.131639
-8.073	43.0017	-10.9911	-0.767266
-8.8345	42.9282	-8.3747	0.126319
-10.4716	43.373	-2.3367	-0.305331
-12.0294	44.0109	3.8286	1.98719
6.1713	35.0934	-6.1047	-0.852237
7.2808	36.6028	-3.5585	1.25151
9.2483	39.121	1.9746	-1.08186
11.2978	41.6618	7.6934	-0.212937
13.1834	44.1575	13.0407	0.37571
-6.2757	26.2958	27.1619	-1.91042
-7.3577	38.9335	-3.2792	-0.444428
-8.3369	39.1956	-0.5099	1.08427
-10.8285	40.0968	5.6791	0.560759
-13.4288	41.0638	11.9288	-0.0999658
-15.9144	42.1429	18.0332	0.300443
-7.4793	18.4438	26.9655	-0.189602
-8.7305	20.1072	29.0183	0.31451
-6.3758	29.4448	25.3947	-1.18458
-8.3944	30.1457	27.5603	-1.51486
7.1464	22.897	35.7193	0.80078
10.3378	25.9358	39.0278	-0.524256
6.1787	33.6495	26.7762	-0.879678
-3.6349	46.2837	13.3792	0.509349
-4.1615	46.9126	16.9228	0.563631
-4.973	45.7328	-3.1422	0.411272
-8.0663	46.3052	-1.2594	1.99178
-11.1595	46.8776	0.6234	0.929768
-14.2528	47.45	2.5062	0.774377
-17.2239	47.9791	4.3505	-0.389947
-7.4307	28.652	19.6824	0.500318
-9.8983	28.7666	21.1941	1.11741
-13.4102	28.8868	22.6947	1.67039
-17.0393	28.9024	24.2854	1.56335
-7.1695	41.2649	1.0986	-1.34684
-9.162	41.4412	3.5408	0.983504
-11.0732	41.9422	6.729	1.47863
-12.9843	42.4433	9.9173	0.215383
-14.8955	42.9444	13.1055	-2.0211
-16.6615	43.3013	16.0821	-0.593622
7.2354	35.1834	-2.7595	1.31066
7.5447	36.2616	0.7002	1.8581
7.854	37.3397	4.1598	-0.953504
8.1634	38.418	7.6195	-1.35316

## Sheet: 3a
Coord_x	Coord_y	Coord_z	t1(high)	Coord_x	Coord_y	Coord_z	t1(low)
-11.0018	39.2645	1.5257	1.32133	-4.2324	40.501	7.0374	1.40386
-12.7345	39.775	4.6289	1.73046	-5.2499	40.8796	10.4141	0.333525
13.273	40.9015	-0.2687	2.21569	-6.926	41.9935	16.9658	0.236922
14.8882	42.4373	4.6093	-0.243992	10.3009	36.4669	8.5121	-1.41029
4.9763	37.7797	3.9124	2.47658	10.6745	37.6722	12.0379	0.190817
5.4275	39.2297	7.3669	2.27458	11.7409	39.693	18.0065	0.394398
6.0099	41.1571	10.9881	0.529691	-11.0018	39.2645	1.5257	-0.706991
7.6654	25.0874	22.7432	0.793711	-12.7345	39.775	4.6289	-2.16161
11.353	26.1321	25.2987	2.24288	13.273	40.9015	-0.2687	0.256885
15.7229	27.2639	27.9225	2.09653	14.8882	42.4373	4.6093	-1.41113
-8.073	43.0017	-10.9911	-0.381162	-4.662	23.086	19.1029	0.589979
-8.8345	42.9282	-8.3747	0.7069	-9.9506	23.6907	21.0661	-1.35017
-10.4716	43.373	-2.3367	-0.617377	10.3924	20.6773	19.1666	-0.212181
-12.0294	44.0109	3.8286	0.830111	11.895	42.2835	-8.744	-0.921791
6.1713	35.0934	-6.1047	-0.221322	13.2839	43.0007	-5.7602	0.335777
7.2808	36.6028	-3.5585	2.2717	15.8947	44.7872	0.843	-0.131639
9.2483	39.121	1.9746	-0.927964	-8.073	43.0017	-10.9911	-0.769824
11.2978	41.6618	7.6934	0.156036	-8.8345	42.9282	-8.3747	-0.844076
13.1834	44.1575	13.0407	0.280593	-10.4716	43.373	-2.3367	0.573749
-7.3577	38.9335	-3.2792	0.0876211	-12.0294	44.0109	3.8286	2.25569
-8.3369	39.1956	-0.5099	0.558627	6.1713	35.0934	-6.1047	-1.54968
-10.8285	40.0968	5.6791	-0.687536	7.2808	36.6028	-3.5585	-1.18527
-13.4288	41.0638	11.9288	1.01007	9.2483	39.121	1.9746	-0.68522
-15.9144	42.1429	18.0332	0.535824	11.2978	41.6618	7.6934	-0.261516
-7.4793	18.4438	26.9655	-0.189602	13.1834	44.1575	13.0407	0.29319
-8.7305	20.1072	29.0183	0.31451	-6.2757	26.2958	27.1619	-1.91042
-6.3758	29.4448	25.3947	-1.79219	-7.3577	38.9335	-3.2792	-0.615236
-8.3944	30.1457	27.5603	-2.20287	-8.3369	39.1956	-0.5099	0.909025
7.1464	22.897	35.7193	0.203758	-10.8285	40.0968	5.6791	1.20465
10.3378	25.9358	39.0278	0.0523626	-13.4288	41.0638	11.9288	-0.848303
6.1787	33.6495	26.7762	-0.879678	-15.9144	42.1429	18.0332	-0.116624
-3.6349	46.2837	13.3792	1.49829	-6.3758	29.4448	25.3947	-0.171325
-4.1615	46.9126	16.9228	1.37237	-8.3944	30.1457	27.5603	-0.307013
-4.973	45.7328	-3.1422	0.521117	7.1464	22.897	35.7193	0.78202
-8.0663	46.3052	-1.2594	3.10464	10.3378	25.9358	39.0278	-0.405758
-11.1595	46.8776	0.6234	0.626038	-3.6349	46.2837	13.3792	-1.48164
-14.2528	47.45	2.5062	0.390597	-4.1615	46.9126	16.9228	-1.00511
-17.2239	47.9791	4.3505	0.190652	-4.973	45.7328	-3.1422	-0.100404
-7.4307	28.652	19.6824	0.030779	-8.0663	46.3052	-1.2594	-0.902591
-9.8983	28.7666	21.1941	0.388475	-11.1595	46.8776	0.6234	0.720363
-13.4102	28.8868	22.6947	0.601003	-14.2528	47.45	2.5062	0.819251
-17.0393	28.9024	24.2854	1.55253	-17.2239	47.9791	4.3505	-0.849757
-7.1695	41.2649	1.0986	-1.57608	-7.4307	28.652	19.6824	0.847919
-9.162	41.4412	3.5408	0.367393	-9.8983	28.7666	21.1941	1.57024
-11.0732	41.9422	6.729	0.655233	-13.4102	28.8868	22.6947	2.17703
-12.9843	42.4433	9.9173	-0.292374	-17.0393	28.9024	24.2854	0.454126
-14.8955	42.9444	13.1055	-1.95373	-7.1695	41.2649	1.0986	0.0948898
-16.6615	43.3013	16.0821	-0.429769	-9.162	41.4412	3.5408	1.0243
7.2354	35.1834	-2.7595	0.733786	-11.0732	41.9422	6.729	1.63124
7.5447	36.2616	0.7002	1.79491	-12.9843	42.4433	9.9173	0.740726
7.854	37.3397	4.1598	-0.789557	-14.8955	42.9444	13.1055	-0.71138
8.1634	38.418	7.6195	-1.21254	-16.6615	43.3013	16.0821	-0.426128
				7.2354	35.1834	-2.7595	1.2921
				7.5447	36.2616	0.7002	0.556593
				7.854	37.3397	4.1598	-0.533402
				8.1634	38.418	7.6195	-0.656489

## Sheet: 3c
ResponseBias	Stimulus	Power (z-scored)
low	rich	0.0953049
low	rich	0.0229533
low	rich	0.016385
low	rich	-0.0950762
low	rich	0.0128923
low	rich	0.0267023
low	rich	0.0361845
low	rich	-0.200933
low	rich	0.109927
low	rich	0.0324319
low	rich	0.050408
low	rich	-0.115133
low	rich	-0.0181949
low	rich	-0.0690823
low	rich	0.0248132
low	rich	-0.00976679
low	rich	-0.0344229
low	rich	-0.144404
low	rich	0.158909
low	rich	0.283176
low	rich	-0.376351
low	rich	-0.157065
low	rich	-0.168418
low	rich	0.126809
low	rich	0.0666453
low	rich	-0.126437
low	rich	-0.0324166
low	rich	0.0328071
low	rich	0.0674355
low	rich	-0.119959
low	rich	-0.102963
low	rich	-0.0170962
low	rich	-0.0250669
low	rich	0.0546048
low	rich	0.0373156
low	rich	-0.269341
low	rich	-0.257711
low	rich	-0.0803758
low	rich	-0.139323
low	rich	0.102096
low	rich	0.0347402
low	rich	0.0085789
low	rich	0.0617304
low	rich	-0.0218847
low	rich	0.234846
low	rich	0.0835193
low	rich	-0.0567098
low	rich	0.342367
low	rich	0.264526
low	rich	0.119084
low	rich	-0.328526
low	rich	-0.167603
low	rich	0.0190995
low	rich	-0.0317143
low	rich	-0.0963009
low	rich	-0.240216
low	lean	-0.0961956
low	lean	-0.0227408
low	lean	-0.0162318
low	lean	0.0968533
low	lean	-0.0132571
low	lean	-0.0272014
low	lean	0.184475
low	lean	0.217422
low	lean	0.0650188
low	lean	0.327524
low	lean	-0.0438846
low	lean	0.0990683
low	lean	0.0156561
low	lean	0.0784177
low	lean	-0.0292934
low	lean	0.0113723
low	lean	0.136561
low	lean	0.0765343
low	lean	0.0231184
low	lean	-0.288396
low	lean	0.00570255
low	lean	0.125187
low	lean	0.0261367
low	lean	0.203545
low	lean	-0.0109443
low	lean	0.116559
low	lean	0.0614705
low	lean	-0.114164
low	lean	-0.121601
low	lean	0.0166632
low	lean	-0.0854051
low	lean	0.0156197
low	lean	0.0336308
low	lean	-0.0941564
low	lean	0.119778
low	lean	0.0841605
low	lean	-0.000452972
low	lean	-0.0568993
low	lean	0.101836
low	lean	-0.0906735
low	lean	-0.160685
low	lean	0.24329
low	lean	-0.150175
low	lean	-0.366866
low	lean	-0.307774
low	lean	-0.0235361
low	lean	-0.0763096
low	lean	0.000811219
low	lean	-0.165585
low	lean	-0.0848593
low	lean	-0.190343
low	lean	-0.0596085
low	lean	-0.294193
low	lean	-0.145362
low	lean	0.0400164
low	lean	-0.0918707
high	rich	0.00258793
high	rich	0.0712705
high	rich	0.0686445
high	rich	-0.105854
high	rich	0.156549
high	rich	0.138107
high	rich	0.033154
high	rich	0.0497694
high	rich	0.139473
high	rich	0.13006
high	rich	-0.0526119
high	rich	0.0625897
high	rich	-0.0870612
high	rich	0.0626404
high	rich	0.0709028
high	rich	0.17133
high	rich	-0.0307937
high	rich	-0.0677596
high	rich	0.0062372
high	rich	-0.0206379
high	rich	0.14326
high	rich	-0.0264177
high	rich	0.214766
high	rich	0.254526
high	rich	-0.0112785
high	rich	0.0184724
high	rich	-0.198051
high	rich	-0.24115
high	rich	0.0692343
high	rich	-0.14676
high	rich	-0.0507741
high	rich	0.165106
high	rich	0.165292
high	rich	0.0716271
high	rich	0.231827
high	rich	0.0398524
high	rich	0.0543305
high	rich	-0.038966
high	rich	0.0177586
high	rich	0.110805
high	rich	0.0510827
high	rich	0.104048
high	rich	-0.0961904
high	rich	-0.0634435
high	rich	0.0159468
high	rich	-0.0325556
high	rich	-0.0348746
high	rich	0.0205844
high	rich	0.108495
high	rich	0.183274
high	rich	-0.0425181
high	rich	-0.015473
high	lean	-0.15272
high	lean	-0.141802
high	lean	-0.220329
high	lean	-0.0775633
high	lean	-0.201816
high	lean	-0.190962
high	lean	-0.0444748
high	lean	-0.0729017
high	lean	-0.201462
high	lean	-0.19051
high	lean	0.0187387
high	lean	-0.061688
high	lean	0.0266534
high	lean	-0.0836931
high	lean	0.110409
high	lean	-0.237003
high	lean	0.124268
high	lean	-0.0930328
high	lean	-0.0423638
high	lean	-0.0428227
high	lean	0.0166343
high	lean	0.136529
high	lean	-0.0144205
high	lean	0.118743
high	lean	0.0188563
high	lean	-0.0316669
high	lean	0.263496
high	lean	0.307388
high	lean	0.0163954
high	lean	-0.158852
high	lean	0.061018
high	lean	-0.0949808
high	lean	-0.06389
high	lean	-0.0214735
high	lean	-0.270494
high	lean	-0.0647737
high	lean	-0.013996
high	lean	-0.0701206
high	lean	0.0124812
high	lean	0.0420872
high	lean	-0.0510929
high	lean	-0.166039
high	lean	0.189994
high	lean	-0.114648
high	lean	-0.0924548
high	lean	0.0157624
high	lean	0.316419
high	lean	0.0937931
high	lean	-0.0176299
high	lean	-0.142378
high	lean	0.0926479
high	lean	0.198293

## Sheet: 3d
diff in beta	response bias
-0.743825	-0.0536332
0.0778904	0
4.77563	0.154796
18.9164	0.534599
6.03495	0.800697
7.71234	0.961844
-15.1414	-0.336541
-15.2431	0
7.13632	0.490662
16.1721	0.350868
5.08426	0.489234
21.9708	0.333222
31.7358	0.322574
6.93482	0.569309
34.36	0.549306
-5.80728	-0.00175644
-10.7375	-0.409662
4.42835	-0.121281
-12.113	0.10059
18.4261	0.220256
-13.1898	0.204881
7.97402	0.658608
-1.66513	0.645933
0.537657	-0.100335
-15.3503	-0.433201
-15.0172	0.0241011
-10.435	-0.10652
-0.688618	0.217659
2.48976	-0.134132
4.59093	0.306089
12.4325	0.847849
-3.21301	0.470665
-6.6488	0.49961
-4.53528	-0.0942226
-14.5082	0.407432
3.56132	-0.189347
-14.7658	0.889637
-20.0748	0.399379
9.9005	0.78641
-1.175	0.486725
4.65784	0.250112
6.44757	0.654342

## Sheet: 3e
	r value
delta	-0.145054
theta	0.00817506
alpha	-0.127905
beta	0.381681
gamma	0.157157
highgamma	0.27301

## Sheet: 4b
Coord_x	Coord_y	Coord_z	t1
-4.2324	40.501	7.0374	5.12522
-5.2499	40.8796	10.4141	3.73004
-6.926	41.9935	16.9658	0.325375
10.3009	36.4669	8.5121	8.61156
10.6745	37.6722	12.0379	0.107735
11.7409	39.693	18.0065	3.52161
-11.0018	39.2645	1.5257	1.28146
-12.7345	39.775	4.6289	0.608556
13.273	40.9015	-0.2687	4.13448
14.8882	42.4373	4.6093	1.46649
4.9763	37.7797	3.9124	2.37151
5.4275	39.2297	7.3669	6.59505
6.0099	41.1571	10.9881	2.33446
7.6654	25.0874	22.7432	-1.23768
11.353	26.1321	25.2987	-2.67186
15.7229	27.2639	27.9225	-0.63433
-4.662	23.086	19.1029	2.69585
-9.9506	23.6907	21.0661	1.08763
10.3924	20.6773	19.1666	0.0202115
11.895	42.2835	-8.744	0.197533
13.2839	43.0007	-5.7602	1.79049
15.8947	44.7872	0.843	0.94679
-8.073	43.0017	-10.9911	2.27666
-8.8345	42.9282	-8.3747	2.00436
-10.4716	43.373	-2.3367	1.98591
-12.0294	44.0109	3.8286	2.22925
6.1713	35.0934	-6.1047	0.752331
7.2808	36.6028	-3.5585	0.833156
9.2483	39.121	1.9746	0.183146
11.2978	41.6618	7.6934	1.05517
13.1834	44.1575	13.0407	3.61311
-6.2757	26.2958	27.1619	-1.44735
-7.3577	38.9335	-3.2792	0.791152
-8.3369	39.1956	-0.5099	3.00955
-10.8285	40.0968	5.6791	1.08012
-13.4288	41.0638	11.9288	1.05719
-15.9144	42.1429	18.0332	1.35428
-7.4793	18.4438	26.9655	1.01892
-8.7305	20.1072	29.0183	0.00860128
-6.3758	29.4448	25.3947	3.24732
-8.3944	30.1457	27.5603	2.44026
7.1464	22.897	35.7193	1.46256
10.3378	25.9358	39.0278	2.35867
6.1787	33.6495	26.7762	-0.465341
-3.6349	46.2837	13.3792	2.07966
-4.1615	46.9126	16.9228	1.38318
-4.973	45.7328	-3.1422	1.2867
-8.0663	46.3052	-1.2594	-0.176277
-11.1595	46.8776	0.6234	1.84805
-14.2528	47.45	2.5062	0.853004
-17.2239	47.9791	4.3505	1.09044
-7.4307	28.652	19.6824	0.94928
-9.8983	28.7666	21.1941	3.36947
-13.4102	28.8868	22.6947	1.43331
-17.0393	28.9024	24.2854	1.98187
-7.1695	41.2649	1.0986	2.52598
-9.162	41.4412	3.5408	4.65136
-11.0732	41.9422	6.729	2.29801
-12.9843	42.4433	9.9173	2.77244
-14.8955	42.9444	13.1055	-1.04238
-16.6615	43.3013	16.0821	-0.79143
7.2354	35.1834	-2.7595	-0.444944
7.5447	36.2616	0.7002	0.595295
7.854	37.3397	4.1598	0.379508
8.1634	38.418	7.6195	-0.813355

## Sheet: 4d
Feedback	Power (z-scored)
no reward	-0.338297
no reward	-0.251635
no reward	-0.0231926
no reward	-0.515325
no reward	-0.0075554
no reward	-0.240085
no reward	-0.0792398
no reward	-0.0375908
no reward	-0.247776
no reward	-0.0907851
no reward	-0.198872
no reward	-0.509481
no reward	-0.197575
no reward	0.126478
no reward	0.265429
no reward	0.0641261
no reward	-0.263645
no reward	-0.10838
no reward	-0.00200542
no reward	-0.0213417
no reward	-0.19693
no reward	-0.103265
no reward	-0.187342
no reward	-0.167946
no reward	-0.165316
no reward	-0.183192
no reward	-0.0640348
no reward	-0.0704037
no reward	-0.0152386
no reward	-0.0884659
no reward	-0.292981
no reward	0.0850424
no reward	-0.0485558
no reward	-0.182569
no reward	-0.0663727
no reward	-0.066032
no reward	-0.0834141
no reward	-0.103605
no reward	-0.000855503
no reward	-0.29235
no reward	-0.219416
no reward	-0.133755
no reward	-0.213628
no reward	0.0272933
no reward	-0.154747
no reward	-0.105429
no reward	-0.0994818
no reward	0.0133122
no reward	-0.14087
no reward	-0.0649417
no reward	-0.0822856
no reward	-0.071232
no reward	-0.247646
no reward	-0.107706
no reward	-0.150882
no reward	-0.187023
no reward	-0.332379
no reward	-0.170971
no reward	-0.207559
no reward	0.080378
no reward	0.0609859
no reward	0.033988
no reward	-0.0452698
no reward	-0.0293924
no reward	0.0624187
reward	0.325882
reward	0.246931
reward	0.0215211
reward	0.501142
reward	0.00721197
reward	0.229172
reward	0.0545874
reward	0.0262458
reward	0.177308
reward	0.0629771
reward	0.143827
reward	0.367193
reward	0.141125
reward	-0.0693948
reward	-0.149304
reward	-0.0363959
reward	0.166796
reward	0.0685672
reward	0.00132272
reward	0.011717
reward	0.102252
reward	0.0556822
reward	0.136841
reward	0.120803
reward	0.119315
reward	0.134983
reward	0.045901
reward	0.0506412
reward	0.0112285
reward	0.0638493
reward	0.215198
reward	-0.100094
reward	0.055177
reward	0.205805
reward	0.074744
reward	0.0732355
reward	0.0940304
reward	0.0589315
reward	0.000511703
reward	0.198684
reward	0.154243
reward	0.0913137
reward	0.145842
reward	-0.0314567
reward	0.13612
reward	0.0877022
reward	0.0817172
reward	-0.0114969
reward	0.118026
reward	0.0549957
reward	0.0704246
reward	0.0626578
reward	0.213876
reward	0.0930186
reward	0.126415
reward	0.164511
reward	0.29237
reward	0.149012
reward	0.175771
reward	-0.0672252
reward	-0.0501919
reward	-0.0285256
reward	0.0386851
reward	0.0243613
reward	-0.0522967

[truncated: 3 more sheets: 5b, 5c, 5d]
